# Supplementary material for: Identification of 18F-FDG PET/CT Parameters Associated with Weight Loss in Patients with Esophageal Cancer
Source: Nutrients. 2023 Jul 5;15(13):3042. doi: 10.3390/nu15133042 (PMC10346913; doi:10.3390/nu15133042)
Supplement: Supplementary file 1 [file nutrients-15-03042-s001.zip]

Archive with 1 entries (1 files):
- nutrients-2414325-supplementary.pdf
